# Supplementary material for: Acetylation dynamics of MrATG4 governing autophagy-mediated conidiation in an entomopathogenic fungus
Source: PLoS Pathog. 2026 Jan 20;22(1):e1013883. doi: 10.1371/journal.ppat.1013883 (PMC12858055; doi:10.1371/journal.ppat.1013883)
Supplement: S1 Table — (XLSX) [file ppat.1013883.s013.xlsx]

## Sheet: Sheet1
Table S1. Interacting proteins screening of MrSIR2-3
gene_id(s)	Annotation
MAA_00144	glucose-6-phosphate 1-dehydrogenase (G6PD)
MAA_00235	SUN family protein
MAA_02669	PLP-dependent aminotransferase family protein
MAA_02757	allergen Asp F4-like protein
MAA_03254	Tyrosine-protein kinase, active site protein
MAA_03807	adhesin protein Mad2
MAA_03999	Dimeric alpha-beta barrel
MAA_04475	peptidase family C54 protein
MAA_04963	SMP-30/Gluconolaconase/LRE-like region
MAA_05673	Succinate dehydrogenase, flavoprotein subunit
MAA_05675	alkaline serine protease P32
MAA_05698	glycoside hydrolase family 38 protein
MAA_05708	eIF4A-like protein
MAA_05862	VosA
MAA_06317	Ribosomal protein L25/L23
MAA_07063	Stm1
MAA_07365	Cbp4
MAA_07723	Tyrosinase
MAA_08599	Peptidase S8, subtilisin-related protein
MAA_09041	short chain dehydrogenase
MAA_09233	hypothetical protein
MAA_09758	hypothetical protein
MAA_11116	Adenylosuccinate synthetase
MAA_11349	hypothetical protein
