# Supplementary material for: Acetylation dynamics of MrATG4 governing autophagy-mediated conidiation in an entomopathogenic fungus
Source: PLoS Pathog. 2026 Jan 20;22(1):e1013883. doi: 10.1371/journal.ppat.1013883 (PMC12858055; doi:10.1371/journal.ppat.1013883)
Supplement: S2 Table — (XLSX) [file ppat.1013883.s014.xlsx]

## Sheet: Sheet1
Table S2. PCR primers used in this study.
Primers	Sequences (5'-3')	Note
flbA	ACTCCAAAGGGCATCACG/ CAACAAAGCGGCGGAATA	Real Time PCR, involved in conidiation
Nsd D	AGTATCCATCCAAAACGAGAG/TGGCATAATGAAGACCACAGG
AbaA	AAACCACTATTCCTGCTCC/AGCCTGCCTGTTACGATA
brlA	ATCCTTTTGCTACTCACCA/ACCATTCCATCCAACTTCT
WetA	CGACGAAATAGGAAAGCA/TGAAGTGGAGGAGATACGG
FlbC	TTTCCAATCTACGACGACA/AGTCCGATTGATGGTCTTC
Vel B	CAGGGAAACCTCTTGGGA/TCGCCGAAACCGCACATT
VeA	TGAAAGCCAATAGCGACAGAC/CGGGAAAGATGAAGTAACCAG
StuA	GCAAGGCACCAACCCACT/TGCTGCTCCGTAGGCTGA
FluG	CCGATTATTGACAACCACG/AAGGCATTTCCGAGTCCA
FlbD	AACGATGGGCTGAGATTG/GGTGATTGAGTTTCGGATG
MedA	AGCCCTACGAACCGACAT/ CCGAATAACTGGCTGATGT
SakA	TCGGTCTGGTTTGCTCTG/TTCCAAGGAGTTCGGTGA
MedA	AGCCCTACGAACCGACAT/CCGAATAACTGGCTGATGT
hymA	GCGGCTGTCATCCTCTAT/ATCGGCTGCTACCTCAA
MpkA	ATCTTCACATCTGGCACGAC/GTTTCCGTGGGCAACATAC
PhiA	ACGGAGGCGGTTTGAAGA/ AATGTCGTCGCTTGTGGC
WetA	CGACGAAATAGGAAAGCA/ TGAAGTGGAGGAGATACGG
SteC	ACCGAAAGTCGTATGTATCCT/ CCACTGATTGTCATCCCAC
FadA	TCGTGGTGTTGAGGAGTG/ATGCGGTAGGTCAAGTCG
GAPDH	GACTGCCCGCATTGAGAAG/AGATGGAGGAGTTGGTGTTG
	Genes Deletion and Compensation
2097F	GAATTCCTGCAGCCCGGGCTTGGGTCTTCGTATGGTC	Deletion and compensation of Mrsir2-1
2097R	CAATATCATCTTCTGTCGACGTGGAAATGGCGAGTTGT
2099F	GTCACCGAGATCTGATGAAAGCGATCTCCTTTTATAC
2099R	GGTGGCGGCCGCTCTAGACACAACCATCCTTCCAG
2098F	TTGGCTTTAACAACTCGC
2098R	CTGGCTCGCCTGGATTA
2098F-Bar	CTCCACGCTCTACACCCA
2098R-Bar	CCCATCCACCACCACAA
Co02098F	ctggccaagcttcgcactagtCTTTCATTCATCCATCCAATCCG
Co02098R	ggcggccgctctagaactagtTCAAGGGTTTTTTTTAACGCCG
01054F	GGAATTCTCGACAGCGGGTTATGAA	Deletion and compensation of Mrsir2-2
01054R	CGGGATCCCCGATGATGTGGTGGAGC
01057F	GACTAGTACACGGTCGGGTGGAACT
01057R	GCTCTAGACCGCAGGAAACATGGAAC
01056R	CGGCTCGCTCCAAACTACTCC
Co01056F	GACTAGTTGTGGGGAAAATAGAGGG
Co01056R	GCTCTAGAGTGCCGTGTAGACTAGCTGTA
2064F	GAATTCCTGCAGCCCGGGAGGCTACATTGAAGGTCC	Deletion and compensation of Mrsir2-3
2064R	CAATATCATCTTCTGTCGACTGCGAAGAAGAAGGGTT
2066F	GTCACCGAGATCTGATGAGAGCGAAAGCAAGGGAG
2066R	GGTGGCGGCCGCTCTAGAGAACAGGCGAGGAGAAA
2065F-Bar	GCTTCGTGTCCTCCTGG
2065R-Bar	GTCCTCGTTCCTGTCTGCTAA
2065F	CTTCCGCACGATACTTCA
2065R	TCACATTGCTCCGTAGACA
Co02065F	ctggccaagcttcgcactagtGCCCAACATCGAGGCTACATT
Co02065R	ggcggccgctctagaactagtTCATAGGCTGAATTCTCCATCTTCT
4245F	GAATTCCTGCAGCCCGGGACTTGGACAGGGTAAGAATC	Deletion and compensation of Mrsir2-4
4245R	CAATATCATCTTCTGTCGACAGGCGAGGTAAAGAGGAG
4247F	GTCACCGAGATCTGATGAGTTGATTGGGATGTTCG
4247R	GGTGGCGGCCGCTCTAGATATGCCGCCTCTTATTT
4246F-Bar	GACTTGCTCATCTCCCTGTG
4246R-Bar	GTCCTCGTTCCTGTCTGCTA
4246F	CGTCTGGGACTGGCTCT
4246R	CCGACCACGGTTACTTTAT
Co4246F	ctggccaagcttcgcactagtACAGACAGACGCCCGCTTC
Co4246R	ggcggccgctctagaactagtTCAAGAGACATCAATCAGGTTGCG
4474-F	CTTGATATCGAATTCCTGCAGCAATTAGTCGAAGGGTCGAAGATT	Deletion and compensation of Mratg4
4474-R	ctgtcgacggatcccccgggCGTGCTGAACATTCATAGGC
4476-F	CGAGATCTGATGAACTAGTTTTGTATCCAGTAAATTATCCACTCGAC
4476-R	cgcggtggcggccgctctagaGTTTCTTTTTCCTTCAACTCGCC
ATG4promoF	aagcttcgcactagttctagaCCAGGGATATTGTACTTGGTGCA
ATG4promoR	caatagcggattccatGACGAATTTTCCAAGTCTTTGGTG
ATG4-cds-F	CGTCATGGAATCCGCTATTGCCAA
ATG4-cds-R	cgcggtggcggccgctctagaTTACTGGATACAACGAGCAGTAGCG
69K-R-1	AATTCGATGAAGTATCATGTTTTTTCGAAAGCGACTG	Construction of pDHt-ben-MrATG4-K69R
69K-R-2	AATTCGATGAAGTATCATGTcTTTTCGAAAGCGACTG
77K-F	ATACTTCATCGAATTCGAAGGAAGAGAACTCTGC	Construction of pDHt-ben-MrATG4-K77R
77K-F-2	ATACTTCATCGAATTCGAgGGAAGAGAACTCTGC
149K-F-1	TCGACGGACCCTAAAGCAGCATCAGCTTTGTCT	Construction of pDHt-ben-MrATG4-K149R
149K-F-2	TCGACGGACCCTAgAGCAGCATCAGCTTTGTCT
5970F	GAGATCTGATGAACTAGTTCGCAAGCAAAAAGGCAAGAG	Deletion and compensation of Mrkat1
5970R	ACCGCGGTGGCGGCCGCTCTAGaGTTGTTCAGAACGATAAC
5972F	AGCTTGATATCGAATTCCTGCAGATTTCAGCTTATCGCTCGGC
5972R	CTGTCGACGGATCCCCCGGGACAAGTTGTCAGCTGTGTCG
Co5971F	AGCTTCGCACTAGTTCTAGAATTTCAGCTTATCGCTCGGC
Co5971R	GCGGTGGCGGCCGCTCTAGATCAAGCGTCTTCTACTCTTG
	Protein Fusion & Co-IP
S2098F	caagaacctttaatcgaattcATGACGATGAAACGTGGCGC	For GFP-MrSIR2-1 fusion
S2098R	ccttgctcaccatAGGGTTTTTTTTAACGCCGTT
02098-GFPF	aaaccctATGGTGAGCAAGGGCGAGG
S-GFPR	cggtcggcatctactctgcagTTACTTGTACAGCTCGTCCATGCC
01056F	caagaacctttaatcgaattcATGGGCAACGAGGAGTCGG	For GFP-MrSIR2-2 fusion
01056R	tgctcaccatAAGAGATGGCTTTTCAACCTCTTT
01056-GFPF	gccatctcttATGGTGAGCAAGGGCGAGG
01056-GFPR	cggtcggcatctactctgcagTTACTTGTACAGCTCGTCCATGCC
S2065F	caagaacctttaatcgaattcATGCCTCCCCACAACGATG	For GFP-MrSIR2-3 fusion
S2065R	cttgctcaccatTAGGCTGAATTCTCCATCTTCTTG
02065-GFPF	tcagcctaATGGTGAGCAAGGGCGAGG
S-GFPR	cggtcggcatctactctgcagTTACTTGTACAGCTCGTCCATGCC
S4246F	caagaacctttaatcgaattcATGGAAGAAATTACCTCGAGTCCG	For GFP-MrSIR2-4 fusion
S4246R	ccttgctcaccatAGAGACATCAATCAGGTTGCGC
04246-GFPF	tgtctctATGGTGAGCAAGGGCGAGG
S-GFPR	cggtcggcatctactctgcagTTACTTGTACAGCTCGTCCATGCC
ATG8F	ctggccaagcttcgcactagtGTAGGTACTGGTGGTTTCGGCC	For native promoter-GFP-MrATG8 fusion
ATG8R	atCGCGGTGCCAAAAGTGTT
atgGfpF	aacacttttggcaccgcgATGGTGAGCAAGGGCGAGG
atgGfpR	cgcggtggcggccgctctagaCAGGGCTGGTGACGGAATT
Atg4-F	GAAAATTCCGTCACCAGCCCTGGGATCATTACTTGTCATCGTCAT	Construction of pDHt-gapdh-MrKAT1-GFP-bar-Rp27-FLAG-MrATG4
Atg4-R	CGGCGGAGGCGGCGGAGGCGGAGAATCCGCTATTGCCAA
Flag-F	TCGACATTGGCAATAGCGGATTCTCCGCCTCCGCCGCCTCCG
gfp-ATG4-R	TGGTTTGGTCCTTCCGCTAC
gfp-R	CGGTCGGCATCTACTCTGCAGTTACTTGTACAGCTCGTCCATGCC
gpdKat1-F	CATCCAAGAACCTTTAATCGAATTCATGGCCGCTTTGCC
gpdKat1-R	CTCCTCGCCCTTGCTCACCATAGCGTCTTCTACTCTTGC
Rp27-F	CGTCATGGTCTTTGTAGTCCATTCGAGCCATTTTGAAGAT
Rp27-R	TCCTTCAATATCATCTTCTGTCGACATAAATGTAGGTATTACC
flag-ATG4-F	cggtggaggCggTggAggtGAATCCGCTATTGCCAATGT	Construction of pDHt-gapdh-MrSIR2-3-GFP-bar-Ptef-FLAG-MrATG4
flag-ATG4-R	ATCTACTACTAGTCTGCAGCTGGATACAACGAGCAGTAG
gapdh65-F	AAGAACCTTTAATCGAATTCATGCCTCCCCACAACGATGT
gapdh65-R	TCCTCGCCCTTGCTCACCATTAGGCTGAATTCTCCATCTT
69K-R-1	AATTCGATGAAGTATCATGTTTTTTCGAAAGCGACTG	Construction of pDHt-gapdh-MrSIR2-3-GFP-bar-Ptef-FLAG-MrATG4-(K69R, K77R, K149R)
69K-R-2	AATTCGATGAAGTATCATGTcTTTTCGAAAGCGACTG
77K-F	ATACTTCATCGAATTCGAAGGAAGAGAACTCTGC
77K-F-2	ATACTTCATCGAATTCGAgGGAAGAGAACTCTGC
149K-F-1	TCGACGGACCCTAAAGCAGCATCAGCTTTGTCT
149K-F-2	TCGACGGACCCTAgAGCAGCATCAGCTTTGTCT
	Yeast Two Hybrid
2065-BDF	aattcccggggatccATGCCTCCCCACAACGATGT	For MrSIR2-3 and ATG8-conjugation system Yeast Two Hybrid
2065-BDR	tcgacggatccTCATAGGCTGAATTCTCCATC
ATG8-ADF	tcgatacgggatccATGCGAAGCAAGTTCAAGGACG	For MrSIR2-3 and ATG8 Yeast Two Hybrid
ATG8-ADR	tcgagctcgatggatccTTACGCGGTGCCAAAAGTG
ATG3-ADF	tcgatacgggatccATGAACTACATACGGTCAACGGTTA	For MrSIR2-3 and ATG3 Yeast Two Hybrid
ATG3-ADR	tcgagctcgatggatccTCACACCCCCATCGTGAAGT
ATG4-ADF	tcgatacgggatccATGGAATCCGCTATTGCCAA	For MrSIR2-3 and ATG4 Yeast Two Hybrid
ATG4-ADR	tcgagctcgatggatccTTACTGGATACAACGAGCAGTA
ATG7-ADF	tcgatacgggatccATGGCCACGCCTCTCCAG	For MrSIR2-3 and ATG7 Yeast Two Hybrid
ATG7-ADR	tcgagctcgatggatccTCAAAGTAATTCTCCCTCCCC
BDATG4-F	GCCATGGAGGCCGAATTCATGGAATCCGCTATTGCC	For MrATG4 and acetyltransferases Yeast Two Hybrid
BDATG4-R	CTGCAGGTCGACGGATCCTTACTGGATACAACGAGC
AD01374-F	CATGGAGGCCAGTGAATTCATGACGACTCTGATAGAG	For MrATG4 and MrRtt109 Yeast Two Hybrid
AD01374-R	CTCGAGCTCGATGGATCCTCAGTCTCCAGCCTTGGGC
AD02282-F	ATGGAGGCCAGTGAATTCATGCCAAGTGCGCAAGCC	For MrATG4 and MrSas3 Yeast Two Hybrid
AD02282-R	CTCGAGCTCGATGGATCCTCATTCATCTTCCCCCTC
AD02727-F	ATGGAGGCCAGTGAATTCATGGCTGTGGGAACACCA	For MrATG4 and MrEsa1 Yeast Two Hybrid
AD02727-R	CTCGAGCTCGATGGATCCTCACCAGCCCCACGTTCG
AD05971-F	GGAGGCCAGTGAATTCATGGCCGCTTTGCCCGATCTTACCG	For MrATG4 and MrKat1 Yeast Two Hybrid
AD05971-R	CTCGAGCTCGATGGATCCTCAAGCGTCTTCTACTCT
AD04679-F	ATGGAGGCCAGTGAATTCATGCCCCAGAAACGCAGA	For MrATG4 and MrSas2 Yeast Two Hybrid
AD04679-R	CTCGAGCTCGATGGATCCTTACGCTGTCTCAACTCC
BDGcn5-F	TGGCCATGGAGGCCGAATTCATGGGAGACGTTATCAAGGA	For MrATG4 and MrGcn5 Yeast Two Hybrid
BDGcn5-R	GCAGGTCGACGGATCCCCGGCTATTTCTCCGGCTCGAGGT
	BIFC
Bifc-2065	TAATCGAATTCATGCCTCCCCACAACGATG	Construction of pDHt-gapdh-MrSIR2-3-YVN-bar-gapdh-MrATG4-YVC
65-YVN-R	ATCTCTGCAGGAATTCTAGGCTGAATTCTCCATCTTC
YVN-F	AATTCCTGCAGAGATCCATCGCCACCATGG
Bifc-Bar-R	CTTGATTAAAGGTTCTTGGATG
atg4-bifcF	AAGAACCTTTAATCAAGCTTATGGAATCCGCTATTGCCAA
atg4-bifcR	CGGACGGGTACCAAGCTTCTGGATACAACGAGC
Bifc-kat1-F	CCAAGAACCTTTAATCGAATTCATGGCCGCTTTGCCCGATCT	Construction of pDHt-gapdh-MrKAT1-YVN-bar-gapdh-MrATG4-YVC
Bifc-kat1-R	ATGGATCTCTGCAGGAATTCAGCGTCTTCTACTCTTGCC
Bifc-YVC-R	TTTTGCACGCCGGACGGGTA	Construction of pDHt-gapdh-MrKAT1-YVN-bar-gapdh-MrATG4-YVC
Bifc-YVN-F	AATTCCTGCAGAGATCCATCGCCACCATGG
